# Supplementary material for: Sea star populations diverge by positive selection at a sperm-egg compatibility locus
Source: Ecol Evol. 2013 Feb 6;3(3):640–54. doi: 10.1002/ece3.487 (PMC3605852; doi:10.1002/ece3.487)
Supplement: Supplementary file 2 [file ece30003-0640-SD2.txt]

 1 
TableS1. Branch-sites modelresults from PAML analysis.Bold log-likelihood differences 1 
indicate significant values in a log-likelihood ratio test. Grey and missing values are from model 2 
comparisonswhere selected modelsdid notresolve a Dn/Dsparameter > 1 within the first10 3 
rounds.Grey values were obtained by running these unresolved models for the maximum of 200 4 
rounds.5 
  
log 
likelihood 
ofnull
model:
foreground 
omega
fixed at1 
log 
likelihood 
ofselection 
model:
foreground 
omega
estimated 
log 
likelihood 
difference
(sel.
model– null
model)
estimated 
foreground 
omega
proportion 
sites at
foreground 
omegaw/
background 
at0 
proportion 
sites at
foreground 
omegaw/
background 
at1 
Bamfieldinforeground         
tree 1 -4506.5 -4539 32.6 15.6 0.01566 0.00165 
tree 2 -4549.9 -4581.2 31.3 13.6 0.01543 0.00155 
tree 3 -4539.7 -4570.2 30.5 14.2 0.01415 0.00147 
tree 4 -4526.1 -4557.2 31.1 13.4 0.01562 0.00160 
tree 5 -4537.3 -4577.5 40.2 16.1 0.01440 0.00150 
tree 6 -4515.0 -4546.4 31.3 14.0 0.01526 0.00160 
tree7 -4523.7 -4555.6 31.8 14.1 0.01643 0.00165 
tree8 -4514.9 -4554.0 39.1 14.6 0.01338 0.00374 
tree9 -4550.5 -4589.3 38.8 15.8 0.01446 0.00150 
tree10 -4529.0 -4560.7 31.7 13.9 0.01554 0.00158 
              
Sandspitinforeground           
tree 1 -4521.6 -4539 17.4 21.7 0.00853 0.00099 
tree 2 -4543.4 -4542.0 -1.4 0 0 0 
tree 3 -4539.2 -4539.0 -0.2 0 0 0 
tree 4 -4531.1 -4530.7 -0.4 0 0 0 
tree 5 -4558.5 -4576.2 17.7 19.4 0.00924 0.00104 
tree 6 
      
tree7 
      
tree8 
      
tree9 
      
 6  2 
 7 
FigureS1. Site-by-siteBayes-empirical-Bayes probability of positiveselection in the8 
firstexon of bindin in P. miniata for allgenetrees investigated. Heightof lineshows the9 
probability thatdN/dS is greater than 1 for each sitealong thelength (x-axis) of thefirst10 
exon.  Grey horizontalbands show the95% probability range. Lightgrey and missing 11 
plots arewhereselected models did notresolveaDn/Ds parameter >1 within thefirst10 12 
site
tree1
site
tree2
site
tree3
site
tree4
site
tree5
site
tree6
site
tree7
site
tree8
site
tree9
site
tree10
0 200 400 600 800
0.0
0.6
Bamfield in foreground
probability dn/ds>1
Codon site
site
site
site
site
site
site
site
site
site
site
0 200 400 600 800
Sandspit in foreground
Codon site 3 
rounds rounds;lightgrey plots show results of 3 of thesemodels after 200 rounds and 13 
selection modelwas notbetter than theneutralnullmodel. 14 
 15 
